# Supplementary material for: Biofilm-associated metabolism via ERG251 in Candida albicans
Source: PLoS Pathog. 2024 May 13;20(5):e1012225. doi: 10.1371/journal.ppat.1012225 (PMC11115363; doi:10.1371/journal.ppat.1012225)
Supplement: S1 Table — This Excel file provides numerical data for Figs 1, 2, 3, 4, and 5. (XLSX) [file ppat.1012225.s001.xlsx]

## Sheet: Figure 1d
Fig 1d	Strain (in vivo catheter infection)	1	2	3	Mean	STDEV
	SC5314 WT	6.14301	6.08636	6.17898	6.13612	0.0466922
	erg251Δ/Δ	4.30103	4.23045	4.14613	4.22587	0.0775525
	erg251Δ/Δ+ERG251	5.54407	5.5682	5.4624	5.52489	0.055448
	Unit: Log10 CFU/catheter

## Sheet: Figure 2
Fig 2a	Planktonic growth (h)	WT (SC5314)			AVE	STDEV		erg251Δ/Δ			AVE	STDEV		erg251Δ/Δ+ ERG251			AVE	STDEV
		1	2	3				1	2	3				1	2	3
	0	0.055	0.068	0.064	0.0623333	0.00665833		0.061	0.061	0.061	0.061	0		0.7	0.7	0.7	0.7	1.35974e-16
	2	0.093	0.116	0.117	0.108667	0.0135769		0.105	0.115	0.105	0.108333	0.0057735		0.112	0.113	0.113	0.112667	0.00057735
	4	0.342	0.385	0.391	0.372667	0.026727		0.363	0.358	0.362	0.361	0.00264575		0.383	0.396	0.388	0.389	0.00655744
	6	1.186	1.17	1.211	1.189	0.020664		1.119	1.109	1.112	1.11333	0.0051316		1.238	1.21	1.235	1.22767	0.0153731
	8	5.432	5.433	5.637	5.50067	0.118069		4.495	5.005	4.841	4.78033	0.260356		5.233	5.165	5.307	5.235	0.0710211
	10	13.964	14.862	14.69	14.5053	0.476631		11.86	11.56	12.06	11.8267	0.251661		13.82	14.31	14.13	14.0867	0.247857
	12	22.911	23.423	21.18	22.5047	1.17541		19.62	19.82	19.42	19.62	0.2		22.2	22.14	22.04	22.1267	0.080829
	24	39.947	42.053	41.63	41.21	1.11405		32.566	32.706	32.863	32.7117	0.148581		41.181	39.698	42.675	41.1847	1.4885
	32	47.067	45.942	45.94	46.3163	0.650097		36.705	37.205	36.815	36.9083	0.262742		45.745	46.303	47.003	46.3503	0.630334
	48	50.315	49.597	47.607	49.173	1.40291		40.106	40.326	40.757	40.3963	0.33115		47.437	48.909	49.831	48.7257	1.20748
	72	50.231	49.403	49.043	49.559	0.60917		43.109	41.024	42.109	42.0807	1.04279		50.21	47.403	51.001	49.538	1.89079
Fig 2b	Planktonic 24 h	1	2	3	AVE	STDEV
	WT (SC5314)	39.947	42.053	41.63	41.21	1.11405
	erg251Δ/Δ	32.566	32.706	32.863	32.7117	0.148581
	erg251Δ/Δ+ ERG251	41.181	39.698	42.675	41.1847	1.4885
Fig 2c	Biofilm-like growth (h)	WT (SC5314)			AVE	STDEV		erg251Δ/Δ			AVE	STDEV		erg251Δ/Δ+ ERG251			AVE	STDEV
	0	0.064	0.064	0.064	0.064	0		0.053	0.053	0.053	0.053	0		0.057	0.057	0.057	0.057	0
	4	0.335	0.359	0.347	0.347	0.012		0.244	0.242	0.245	0.243667	0.00152753		0.333	0.328	0.325	0.328667	0.00404145
	8	1.015	0.986	0.968	0.989667	0.0237136		0.444	0.43	0.445	0.439667	0.0083865		0.949	0.972	0.981	0.967333	0.0165025
	12	2.02	1.955	1.888	1.95433	0.0660025		0.544	0.565	0.602	0.570333	0.0293655		2.105	2.02	2.04	2.055	0.044441
	24	3.375	3.385	3.155	3.305	0.13		0.681	0.679	0.685	0.681667	0.00305505		3.325	3.275	3.31	3.30333	0.025658
	48	4.105	3.89	3.94	3.97833	0.112509		0.853	0.76	0.772	0.795	0.0505866		4.005	3.859	3.724	3.86267	0.140536
	72	4.509	4.379	4.272	4.38667	0.118686		1.174	1.193	1.13	1.16567	0.0323161		4.455	4.265	4.105	4.275	0.175214
	96	4.558	4.383	4.547	4.496	0.0980153		2.452	2.182	2.032	2.222	0.212838		4.221	4.725	4.418	4.45467	0.253993
Fig 2d	Biofilm-like 24 h	1	2	3	4	5	AVE	STDEV
	WT (SC5314)	3.177	3.301	3.375	3.385	3.155	3.2786	0.108068
	erg251Δ/Δ	0.725	0.737	0.681	0.679	0.685	0.7014	0.0274372
	erg251Δ/Δ+ ERG251	3.218	3.177	3.325	3.275	3.31	3.261	0.062446
Fig 2f left	Planktonic filamentation_ 4 h cell length (μm)
Cell label	WT (SC5314)	erg251Δ/Δ	erg251Δ/Δ+ERG251
1	4.23145	4.97944	3.16371
2	4.69476	6.0246	13.0748
3	3.28206	3.84012	4.31472
4	12.1456	11.8442	10.1683
5	19.9712	12.0159	9.73508
6	6.77379	27.2581	4.72177
7	11.2921	14.3155	9.52883
8	22.9607	6.19052	15.4526
9	7.64355	16.9601	11.5153
10	9.95524	20.1103	21.9325
11	12.8542	24.9651	4.9246
12	3.17641	17.6286	10.8143
13	6.16855	5.18347	4.34516
14	2.97601	24.2052	8.57359
15	20.6712	18.881	11.3506
16	28.3752	23.0923	21.8687
17	24.7	5.73185	19.5819
18	5.36653	25.1774	20.9367
19	22.9784	21.1222	6.24839
20	21.2351	11.2903	23.3603
21	14.0165	20.3869	4.1754
22	4.04859	6.2629	10.994
23	3.51673	21.952	18.0929
24	4.28286	14.5833	7.7748
25	9.30262	4.60181	4.86573
26	16.3181	6.48931	7.3625
27	4.17339	24.9607	10.5363
28	8.33569	14.9623	23.5605
29	22.4552	5.86835	23.504
30	7.02036	23.6288	6.89355
31	20.4206	19.2429	16.1923
32	23.0002	6.03569	4.22056
33	4.65464	19.2458	12.0175
34	24.1766	23.4615	21.271
35	4.66976	12.2607	5.75181
36	12.7518	22.0694	11.4327
37	20.3353	13.8911	15.6552
38	9.18226	25.5817	4.39919
39	22.0593	23.8476	19.654
40	23.7893	26.3155	4.0879
41	2.96351	5.30363	23.45
42	4.68589	5.78589	5.04032
43	12.5034	3.83306	14.6808
44	4.69052	32.078	12.5698
45	5.14113	19.3339	4.77298
46	10.6556	4.51069	5.59778
47	22.3349	9.23629	6.02339
48	12.1012	23.7355	9.4744
49	20.5403	16.6228	21.4474
50	11.3665	5.65948	9.49133
51	19.9137	23.7569	15.0395
52	5.37056	12.4139	4.69315
53	3.83891	5.38448	11.1841
54	10.5151	25.2349	17.2722
55	11.3407	16.603	8.07843
56	9.42823	15.3496	8.62681
57	6.07218	8.5129	16.2558
58	8.84496	4.87218	15.1062
59	8.58669	4.81815	4.68024
60	17.6046	7.29173	6.53528
61	4.8871	24.6081	4.71875
62	13.0938	15.4058	12.3294
63	21.3724	18.5796	21.3343
64	18.0901	4.44819	7.42601
65	4.76774	27.7792	5.41694
66	11.6784	5.46673	11.1127
67	20.5056	11.0347	24.1859
68	8.59536	17.4857	9.63367
69	4.42641	10.5639	5.24415
70	13.0482	9.03387	10.6897
71	19.1355	16.5147	23.2746
72	10.0506	6.29073	10.2077
73	5.19536	16.2925	6.69617
74	3.96774	5.46169	18.3115
75	14.3577	7.13065	22.6597
76	4.39919	21.6317	5.56169
77	10.4573	20.5835	5.50302
78	23.1849	15.9135	15.3095
79	5.27339	26.9319	25.2915
80	4.94355	6.38972	13.5925
81	17.0867	5.75363	4.54315
82	6.77177	23.8183	13.754
83	3.94315	4.68548	11.8264
84	20.1008	25.2018	5.42863
85	4.74032	8.32702	7.77782
86	17.9685	22.8764	10.3603
87	13.8075	5.24879	8.53427
88	16.5262	12.7738	4.25806
89	12.4889	5.83548	9.1756
90	12.6212	4.53266	13.0498
91	4.96411	20.3667	8.68992
92	13.5694	6.5119	21.7929
93	21.1593	18.4302	20.3702
94	25.5256	16.7016	32.6861
95	15.1833	6.91048	4.0504
96	5.15202	3.91452	11.894
97	11.2593	10.1165	5.24798
98	13.1111	10.781	9.37016
99	3.73528	5.63589	20.9435
100	19.3294	22.5208	7.39355
101	4.1121	16.1171	18.1746
102	5.03831	3.99617	4.0373
103	21.9802	8.55645	9.2881
104	4.04335	6.64375	14.6738
105	11.4746	4.61169	20.5986
106	19.0054	6.89617	20.3304
107	24.0121	10.6234	5.3129
108	15.4357	11.7038	20.5026
109	21.1468	6.37742	22.753
110	17.948	3.1877	4.69335
111	5.46996	19.656	23.1708
112	14.6234	14.4887	19.4423
113	10.4706	16.2343	18.6633
114	26.4194	5.10484	6.41452
115	25.0798	8.12319	23.4913
116	16.6724	24.7228	5.59254
117	4.61028	8.77077	9.44375
118	13.1343	5.59375	19.5159
119	22.703	18.599	10.9373
120	20.3351	19.9065	4.60141
121	23.5859	7.72702	12.597
122	11.0157	6.20685	18.2698
123	4.30948	4.52661	4.40282
124	21.2024	5.82036	12.8079
125	5.68851	21.3123	11.474
126	4.63911	6.79073	3.51855
127	12.4974	5.33629	10.0014
128	34.3714	18.302	16.4206
129	32.3371	23.1048	6.99355
130	5.57964	9.4377	18.5177
131	8.93145	13.201	5.32238
132	12.2679	22.0623	5.37177
133	3.77863	3.89677	10.6653
134	14.7762	10.524	22.4105
135	10.081	5.50625	22.681
136		23.5976	16.7472
137		23.4966	3.64274
138		7.55121	10.5478
139		11.0226	17.7708
140		11.9748	5.7377
141		3.53407	8.94456
142		9.41169	15.929
143		3.79234	5.48448
144		8.38327	7.16028
145		16.6208	20.3776
146		2.85524	4.65806
147		9.08387	20.4821
148		4.67742	5.69173
149		9.33851	23.0581
150		17.0308	13.8341
151		7.6246	11.3554
152		3.63911	21.3796
153		13.0442	20.7371
154		13.8994	23.4762
155		3.42782
156		8.62843
157		5.13306
158		7.80423
159		18.0599
160		17.6478
161		14.156
162		14.6085
163		29.8766
164		7.1252
165		4.50827
166		5.77681
167		8.39294
AVE	12.6497	12.8424	12.3235
STDEV	7.49658	7.50792	6.73818
Fig 2f right	Biofilm-like filamentation_ 4 h cell length (μm)
Cell label	WT (SC5314)	erg251Δ/Δ	erg251Δ/Δ+ERG251
1	15.4451	5.4941	3.22267
2	3.8219	4.38514	12.0219
3	3.03771	9.58495	15.5406
4	11.5053	3.4339	4.61981
5	5.62152	4.39752	11.3935
6	4.05029	4.11181	17.1686
7	7.92438	5.52705	4.09962
8	9.47867	7.49581	13.8604
9	9.80381	4.00457	16.9743
10	8.16514	11.1819	5.08248
11	14.635	4.86743	9.94571
12	4.02419	4.0181	14.9564
13	6.18838	9.816	12.8792
14	3.95962	3.752	4.94971
15	12.9621	4.87848	8.01657
16	10.1667	3.92686	3.91524
17	3.49695	8.43695	17.103
18	4.57771	2.6461	3.36819
19	5.56019	4.19486	3.7579
20	7.88362	12.6198	3.332
21	11.4293	4.17752	16.2766
22	3.81429	3.47581	11.1655
23	14.9217	3.69829	3.82495
24	5.67124	4.34362	4.30267
25	11.0385	5.55333	13.6036
26	3.67067	6.14267	11.5187
27	3.09771	12.0048	6.2621
28	9.36667	5.34686	5.15429
29	5.16476	3.4339	4.24324
30	4.01924	5.45448	10.3051
31	7.94248	10.8838	22.8345
32	7.60076	5.83048	9.9859
33	3.5341	6.14267	18.5196
34	12.4114	4.796	6.79733
35	3.65029	3.65886	3.70457
36	3.25771	5.50457	12.4465
37	5.25276	3.50438	3.852
38	3.07143	6.49086	11.7128
39	3.98743	3.69829	3.33886
40	16.199	4.11295	3.98648
41	9.3779	4.19162	13.6444
42	3.45105	3.90114	7.14362
43	14.0272	3.57486	4.312
44	4.23276	3.64533	4.74476
45	3.332	9.95924	8.98133
46	6.26895	3.09771	22.2661
47	8.368	3.67505	6.7779
48	7.08419	4.0181	9.58114
49	4.68457	4.30362	23.457
50	11.7198	5.36133	3.98743
51	7.60552	3.73371	3.76762
52	4.21752	2.87143	13.5564
53	6.92362	9.63333	9.03714
54	12.2272	2.38095	10.3267
55	3.82019	4.76571	10.4587
56	15.303	14.3286	11.0427
57	3.15429	22.535	3.9221
58	5.60686	4.58724	9.72838
59	2.64781	3.69829	23.1552
60	13.3055	4.22933	8.53752
61	11.0051	5.68248	15.2587
62	5.13029	4.99981	9.74076
63	4.77943	3.40743	3.07143
64	3.90819	9.90476	12.3059
65	5.08248	4.5341	3.25067
66	3.07143	6.28571	8.27676
67	4.45029	3.85219	13.793
68	13.2307	6.78267	3.79276
69	4.46305	5.20248	9.38476
70	3.27714	4.86743	3.33333
71	8.54914	4.34362	11.8305
72	4.08971	5.38743	6.59581
73	3.19295	5.01067	5.4419
74	13.8021	3.4339	3.04324
75	5.66324	7.53162	13.8299
76	3.01162	6.15448	10.9328
77	14.1314	4.60705	11.2029
78	4.44667	9.83314	10.8137
79	3.69829	4.87848	4.00114
80	9.59448	5.86781	5.58381
81	2.66667	2.48343	12.5044
82	4.17752	4.10305	3.1659
83	12.3564	3.57867	7.84533
84	20.865	2.74705	19.716
85	5.90781	2.95695	6.47924
86	8.11029	4.19048	7.77029
87	13.7488	5.72705	3.41924
88	3.66381	4.796	2.95238
89	11.6116	9.57619	8.4899
90	7.2259	10.0021	7.69981
91	5.24076	8.02038	12.6267
92	3.124	3.04762	12.5526
93	10.744	4.49543	12.4099
94	9.44	11.728	4.65886
95	10.4606	3.82857	3.44038
96	12.8981	3.2381	4.13486
97	8.93029	5.29238	5.72133
98	3.01162	3.1659	2.85867
99	4.22933	5.0261	8.09524
100	8.4341	13.6189	2.87181
101	14.0537	5.18324	3.33886
102	8.00057	3.85676	11.0025
103	8.416	4.39752	9.18229
104	5.6699	3.15295	2.82038
105	12.8613	3.52895	3.25771
106	13.1467	5.90324	6.29219
107	5.56381	11.5764	4.99067
108	3.2381	4.21752	4.76476
109	3.73371	10.863	5.03429
110	2.59067	3.96933	3.85219
111	2.56438	5.81257	12.3221
112	8.6221	8.05543	6.71676
113	3.17867	2.87143	3.03714
114	3.71429	7.73143	13.1419
115	3.53543	5.25276	3.67505
116	9.236	4.40667	14.3421
117	11.7669	3.92686	16.8269
118	3.2381	3.03124	19.6364
119	3.73505	3.5661	3.70457
120	6.816	4.8581	5.63848
121	22.7417	3.32648	28.1042
122	10.8882	3.1659	9.21333
123	3.68095	3.62648	2.98133
124	3.624	4.09962	21.3263
125	13.4248	5.57619	11.9236
126	6.86267	4.3819	6.74248
127	5.41524	3.46667	21.393
128	18.8876	5.52457	3.96476
129	5.07714	7.05143	15.1712
130	16.8505	4.86457	7.30724
131	5.20686	4.21638	18.2629
132	17.3251	9.49581	3.44171
133	22.1745	10.2202	2.83162
134	4.12171	3.26038	11.9013
135	5.34095	7.71657	20.8945
136	8.30171	5.18152	18.0579
137	4.56952	2.88248	4.51257
138	2.94152	3.65029	11.5328
139	16.751	8.63886	8.73505
140	10.4768	6.00686	4.05524
141	3.49276	3.7579	10.7516
142	15.7499	3.97848	11.3187
143	7.93867	4.81867	2.788
144	8.1139	4.40667	11.8533
145	17.9027	2.14876	4.11295
146	2.74876	8.95448	4.02819
147	14.1261	5.37486	7.30857
148	2.74705	3.19295	16.9962
149	4.11448	7.16057	18.4577
150	10.6531	4.14476	3.90933
151	3.14133	5.92095	4.09638
152	3.02667	3.62648	8.63676
153	9.87314	5.93924	12.3987
154	5.38914	5.436	10.0667
155	4.2099	3.34552	5.49581
156	22.3406	8.09752	6.29733
157	36.248	5.9939	8.50914
158	3.45105	3.63029	5.34095
159	3.44038	4.464	14.3269
160	12.5394	15.1046	5.15524
161	8.8499	4.12171	20.0842
162	9.11943	5.55333	3.58629
163	10.1352	2.94	5.52876
164	16.5985	14.3227	2.49486
165	8.24076	4.48324	9.81238
166	3.02667	4.35295	18.3996
167	6.10305	4.31848	29.448
168	9.74724	5.1859	4.50971
169	3.72533	3.34419	14.1267
170	3.65886	6.23714	3.69524
171	10.0615	2.82686	4.42552
172	12.303	4.94971	3.50648
173	4.872	3.10076	10.3874
174	7.28095	4.67048	13.0389
175	14.3486	4.64781	3.32419
176	3.284	5.504	7.74819
177	15.0699	3.10076	15.584
178	4.34362	3.75676	5.10819
179	13.1554	5.43524	3.8621
180	23.9682	4.41181	4.83924
181	17.7642	4.77714	8.71429
182	4.90267	2.95848	8.68819
183	10.2318	4.67048	13.1697
184	8.13943	3.91524	3.6941
185	3.82857	4.11295	5.40667
186	14.3383	3.09048	10.9099
187	4.27733	4.04057	3.78038
188	2.72724	4.91657	20.4693
189	13.1844	4.09962	25.2
190	22.1179	4.09524	2.82038
191	8.18324	5.16229	12.1926
192	5.07886	4.0181	11.9507
193	3.55581	11.2227	4.32457
194	4.17429	11.5705	4.66781
195	4.8981	6.91905	3.58933
196	9.10114	4.09086	16.2223
197	11.3398	5.46933	16.2223
198	3.9739	4.82819	7.04648
199	3.95086	5.87238	2.58724
200	12.8042	5.52133	11.6779
201	7.15867	6.45333	15.2072
202	4.40362	6.54095	6.05238
203	11.6573	2.8539	6.26533
204	4.54267	3.888	6.26533
205	14.653	4.28076	3.25486
206	4.0181	4.56057	14.4135
207	3.28952	3.62648	8.45448
208	20.1724	4.57257	17.5368
209	3.96362	4.07638	9.97486
210	10.535	6.79943	4.51657
211	11.9309	2.82686	3.35505
212	8.81771	4.97162	6.13752
213	9.76457	6.02419	6.13752
214	3.82648	3.8861	6.5301
215	11.1998	4.4181	10.927
216	10.9236	4.58724	4.60305
217	3.92686	5.60533	3.82857
218	21.2301	2.88248	13.5013
219	7.24057	4.9861	14.1878
220	3.25067	5.34095	3.70457
221	23.0966	3.88495	13.8785
222	14.0107	8.11943	7.21638
223	8.61924	5.24152	12.1547
224	11.2897	3.86286	22.5792
225	10.6109	4.13219	14.7954
226	11.0149	5.6021	3.82019
227	3.52514	4.34762	4.17752
228	12.1712	3.88686	12.7177
229	20.5966	4.23029	4.67048
230	13.0758	4.93867	13.3952
231	3.74838	3.10952	4.19486
232	3.3699	5.64152	25.5558
233	14.6608	5.42267	4.36133
234	18.7688	3.54438	9.62876
235	13.6745	4.67048	8.26648
236	4.072	3.79276	12.9278
237	4.61086	4.26457	4.04171
238	10.4686	4.64419	8.69714
239	7.84095	5.15429	34.8293
240	10.5114	5.15429	4.55752
241	22.9112	4.19486	12.5154
242	9.32	3.76762	8.05448
243	4.44667	7.37276	12.059
244	4.00457	9.31657	3.3659
245	15.3086	4.92762	23.5785
246	15.8438	3.67505	15.0684
247	11.3564	4.91657	21.2131
248	3.6141	4.77714	10.5766
249	7.92895	2.59943	6.02343
250	5.78362	6.79467	3.76762
251	6.48743	3.35505	5.924
252	5.53695	3.85219	9.05219
253	10.4966	3.3819	4.85619
254	3.65886	6.87429	11.8156
255	3.85695	5.86781	6.53543
256	6.7179	6.0061	5.66495
257	11.801	4.30267	5.26095
258	6.50971	6.06019	11.0379
259	4.04057	7.59257	11.1278
260	9.83314	4.12171	14.0051
261	18.9029	5.49505	14.1909
262	3.51219	8.64057	3.32705
263	15.7693	4.11181	3.93848
264	5.71752	9.06248	3.41733
265	12.4872	3.25486	3.93695
266	18.6602	3.74476	9.79562
267	8.49867	4.95238	7.95714
268	21.3432	9.28686	4.39029
269	4.00457	4.72838	9.45048
270	5.91695	8.1421	11.993
271	14.3318	4.52552	3.33467
272	4.60305	5.55333	10.8535
273	13.117	4.46305	3.11962
274	10.6505	3.49276	2.72895
275	9.13448	2.85714	11.1861
276	18.5436	5.01238	7.56819
277	9.20705	3.60514	2.86343
278	4.28038	5.03676	3.53543
279	17.9213	3.03867	15.3916
280	11.7909	4.40362	15.9802
281	3.07714	3.32648	7.356
282	3.75676	5.86857	4.48533
283	13.7156	3.32648	6.95543
284	4.46305	6.91581	10.0874
285	4.68514	4.57238	2.90286
286	4.34362	6.1139	8.98667
287	6.2859	7.72152	2.85714
288	5.86781	4.71219	6.7221
289	3.97733	3.25771	9.22076
290	10.9899	10.2162	6.91048
291	13.5901	3.74229	3.83333
292	7.57448	4.79314	14.3347
293	9.3941	4.9861	7.1021
294	3.44971	5.368	12.6213
295	4.34362	6.63429	11.1034
296	9.97733	4.652	4.89524
297	3.37524	4.29733	3.66381
298	5.49752	4.80743	3.64686
299	11.8669	3.48762	11.1326
300	19.4158	4.6899	3.12667
301	14.0895	4.57943	4.89543
302	10.9244	8.23524	9.49162
303	4.25924	4.14914	12.1952
304	4.04952	3.91524	10.4387
305	9.91124	4.69867	12.5086
306	10.4851	3.00724	3.49676
307	11.3825	3.52895	7.64857
308		9.28552
309		4.09638
310		5.21029
311		6.45162
312		5.27257
313		5.37733
314		5.21029
315		2.84114
316		9.22133
317		5.24838
318		5.07714
319		10.4234
320		3.45238
321		3.77371
322		4.66952
323		4.57543
324		4.06857
325		4
326		6.5939
327		4.85333
328		4.44876
329		5.86229
330		3.34971
331		5.49505
332		5.61981
333		4.01924
334		9.3
335		6.2021
336		4.72838
337		7.00743
338		5.28038
339		9.87981
340		5.41771
341		7.93848
342		4.76571
343		3.67867
344		4.73124
345		5.55333
346		4.60305
347		4.77714
348		3.40743
349		4.99981
AVE	8.5638	5.31432	9.03059
STDEV	5.3062	2.38791	5.66535

## Sheet: Figure 3b
Fig 3b	Biofilm volume (μm3)						AVE	STEDV
Strain	1	2	3	4	5	6
WT (SC5314)	601582	687517	571332	489232	680729	570151	600090	75048.3
erg251Δ/Δ	160238	128017	122854	95273	98004	85377.5	114961	27688
erg251Δ/Δ PERG251- ERG25	307781	294986	344894	214993	193768	242703	266521	58601.1
erg251Δ/Δ PTDH3- ERG25	226647	260524	205712	248565	182242	215249	223156	28617.9

## Sheet: Figure 4
Fig 4a	Planktonic growth (h)	WT (SC5314)			AVE	STDEV		erg251Δ/Δ			AVE	STDEV		erg251Δ/Δ PERG251-ERG25			AVE	STDEV		erg251Δ/Δ PTDH3- ERG25			AVE	STDEV
		1	2	3				1	2	3				1	2	3				1	2	3
	0	0.055	0.068	0.064	0.0623333	0.00665833		0.061	0.061	0.061	0.0846667	0		0.066	0.066	0.065	0.0656667	0.00057735		0.06	0.064	0.064	0.0626667	0.0023094
	2	0.093	0.116	0.117	0.108667	0.0135769		0.105	0.115	0.105	0.234667	0.0057735		0.11	0.11	0.13	0.116667	0.011547		0.117	0.127	0.121	0.121667	0.00503322
	4	0.342	0.385	0.391	0.372667	0.026727		0.363	0.358	0.362	0.737167	0.00264575		0.417	0.383	0.333	0.377667	0.0422532		0.342	0.385	0.389	0.372	0.0260576
	6	1.186	1.17	1.211	1.189	0.020664		1.119	1.109	1.112	2.94683	0.0051316		1.118	1.125	1.174	1.139	0.0305123		1.169	1.223	1.198	1.19667	0.0270247
	8	5.432	5.433	5.637	5.50067	0.118069		4.495	5.005	4.841	8.3035	0.260356		4.949	5.043	5.265	5.08567	0.162263		5.07	5.456	5.658	5.39467	0.29876
	10	13.964	14.862	14.69	14.5053	0.476631		11.86	11.56	12.06	15.7233	0.251661		13.325	13.141	13.47	13.312	0.164885		13.845	14.32	14.78	14.315	0.46752
	12	22.911	23.423	21.18	22.5047	1.17541		19.62	19.82	19.42	26.1658	0.2		22.544	22.365	22.7	22.5363	0.167632		22.588	20.98	21.52	21.696	0.81832
	24	39.947	42.053	41.63	41.21	1.11405		32.566	32.706	32.863	34.81	0.148581		42.038	41.679	42.802	42.173	0.573543		42.783	42.3	41.8	42.2943	0.491524
	32	47.067	45.942	45.942	46.317	0.649519		36.705	37.205	36.815	38.6523	0.262742		47.399	45.204	47.836	46.813	1.41046		46.627	44.612	45.594	45.611	1.00761
	48	50.315	49.597	47.607	49.173	1.40291		40.106	40.326	40.757	41.2385	0.33115		48.332	48.363	48.85	48.515	0.290532		50.74	49.502	48.421	49.5543	1.16039
	72	50.231	49.403	49.043	49.559	0.60917		43.109	41.024	42.109	42.0807	1.04279		49.868	48.784	50.025	49.559	0.675745		51.647	50.234	50.962	50.9477	0.706609
Fig 4b	Biofilm-like growth (h)	WT (SC5314)			AVE	STDEV		erg251Δ/Δ			AVE	STDEV		erg251Δ/Δ PERG251-ERG25			AVE	STDEV		erg251Δ/Δ PTDH3- ERG25			AVE	STDEV
		1	2	3				1	2	3				1	2	3				1	2	3
	0	0.064	0.064	0.064	0.064	0		0.053	0.053	0.053	0.053	0		0.067	0.067	0.067	0.067	0		0.06	0.06	0.06	0.06	0
	4	0.335	0.359	0.347	0.347	0.012		0.244	0.242	0.245	0.243667	0.00152753		0.239	0.244	0.242	0.241667	0.00251661		0.252	0.254	0.259	0.255	0.00360555
	8	1.015	0.986	0.968	0.989667	0.0237136		0.444	0.43	0.445	0.439667	0.0083865		0.65	0.631	0.641	0.640667	0.00950438		0.756	0.729	0.762	0.749	0.0175784
	12	2.02	1.955	1.888	1.95433	0.0660025		0.544	0.565	0.602	0.570333	0.0293655		0.947	0.946	0.925	0.939333	0.0124231		1.057	1.05	1.039	1.04867	0.00907377
	24	3.375	3.385	3.155	3.305	0.13		0.681	0.679	0.685	0.681667	0.00305505		1.882	1.959	2.137	1.99267	0.130791		2.102	1.857	2.201	2.05333	0.177088
	48	4.105	3.89	3.94	3.97833	0.112509		0.853	0.76	0.772	0.795	0.0505866		2.58	2.4	2.882	2.62067	0.24356		2.475	2.207	2.563	2.415	0.185429
	72	4.509	4.379	4.272	4.38667	0.118686		1.174	1.193	1.13	1.16567	0.0323161		2.754	3.047	3.127	2.976	0.196375		2.601	2.756	2.554	2.637	0.105702
	96	4.558	4.383	4.547	4.496	0.0980153		2.452	2.182	2.032	2.222	0.212838		4.015	4.204	3.725	3.98133	0.241268		3.428	3.026	3.449	3.301	0.238388
Fig 4d left		Biofilm-like filamentation_ 4 h cell length (μm)
	Cell label	WT (SC5314)	erg251Δ/Δ	erg251Δ/Δ PERG251-ERG25	erg251Δ/Δ PTDH3-ERG25
	1	17.1488	5.3504	4.10161	4.86593
	2	16.0732	5.50524	5.21956	5.27681
	3	3.84254	4.69718	5.21815	10.0764
	4	19.9685	14.394	6.18306	18.6696
	5	5.05645	14.8942	3.96109	8.0248
	6	26.4048	5.06593	5.75968	10.2373
	7	4.86492	6.82298	4.8504	8.9631
	8	16.3706	6.41875	5.02056	4.66109
	9	8.89456	4.48367	5.89556	14.3111
	10	4.34214	5.7998	6.79556	6.59879
	11	4.33831	8.00786	5.16815	13.1893
	12	8.54556	5.73448	5.2994	7.26694
	13	7.55343	4.99093	5.05948	5.20403
	14	5.93931	10.5877	6.03528	14.5482
	15	15.4323	6.01149	5.77964	5.40323
	16	5.30101	4.08508	7.10262	13.7802
	17	12.748	4.96028	3.53185	15.0722
	18	4.97056	4.43206	4.83911	5.07339
	19	4.36734	3.35101	13.8861	5.55161
	20	10.8413	4.90383	7.78851	25.5661
	21	6.9623	5.84698	15.5956	24.3609
	22	5.13266	4.24496	9.20827	5.04435
	23	12.4113	4.48851	13.0369	12.3087
	24	5.16895	6.02278	5.9	7.84294
	25	7.50222	2.63831	11.1873	4.86593
	26	5.20544	5.94194	4.25302	14.9226
	27	15.3952	14.3282	6.50968	13.4573
	28	12.7149	5.85222	4.19315	5.2623
	29	12.2431	11.8621	3.57964	10.4788
	30	6.27319	3.61351	16.1107	14.2052
	31	3.78024	5.98286	3.22641	4.81452
	32	12.2415	10.0462	10.8871	16.6169
	33	17.4899	3.89274	12.8873	12.7391
	34	5.07339	12.2016	13.3722	4.05484
	35	8.36694	4.33911	8.74234	12.25
	36	3.02843	3.55121	22.8714	5.80222
	37	7.14698	6.15	8.09839	16.5099
	38	5.99536	5.80726	6.16169	5.70685
	39	11.1294	3.80968	10.5062	5.59173
	40	6.03911	5.01048	8.36895	9.97661
	41	5.17177	9.89415	12.3762	5.65423
	42	16.4502	3.13347	16.0562	12.8056
	43	4.28448	5.91956	11.1298	9.77601
	44	5.10302	3.56875	3.06573	4.37319
	45	6.55827	5.80181	4.92923	7.74839
	46	19.4724	4.67944	5.14012	16.3375
	47	13.8641	6.14556	6.65464	5.44355
	48	9.85323	5.20403	4.11915	18.3397
	49	4.66694	5.48871	3.82298	4.60181
	50	4.74476	12.5823	12.9881	13.1262
	51	15.2585	8.3379	15.6738	3.81069
	52	14.1575	11.4633	13.3224	4.73367
	53	5.51048	5.92117	13.1587	14.7417
	54	4.42177	5.52722	16.6625	3.48185
	55	11.0292	5.63306	14.9631	4.71956
	56	5.79375	4.36149	8.30766	8.77944
	57	4.33468	5.2121	8.76673	4.16734
	58	13.5647	5.45302	11.3063	3.64153
	59	8.54073	4.75948	8.86512	5.47702
	60	5.27117	9.87742	5.82258	11.3524
	61	14.9881	4.68851	4.75504	4.40101
	62	4.13427	6.15181	10.4573	9.20121
	63	7.90665	5.10665	20.9103	4.28871
	64	5.46976	8.12823	4.23407	10.2808
	65	5.85927	4.74798	4.80524	4.46512
	66	18.9026	3.72097	3.325	14.0256
	67	25.6938	3.81008	4.2498	4.16734
	68	14.2444	4.04395	4.39919	9.48448
	69	4.95726	5.64254	4.20403	5.88065
	70	5.62359	5.47923	7.27379	3.27117
	71	20.5194	6.01633	16.3278	7.04718
	72	5.34355	4.54859	15.4214	4.32883
	73	12.4183	5.6744	12.9129	7.24274
	74	13.9542	4.73306	5.50222	13.5169
	75	4.94435	5.23931	5.25081	12.6458
	76	8.9746	8.00706	19.4302	4.78911
	77	13.3141	6.27278	13.9236	10.995
	78	5.46512	4.45181	10.969	7.80444
	79	7.00081	5.96069	6.63327	7.38004
	80	5.91734	4.74577	4.90161	7.19698
	81	17.3938	4.73609	10.599	24.2504
	82	4.82984	4.45605	5.7	5.72823
	83	18.8671	5.20544	6.15524	4.89254
	84	32.1343	6.44577	4.58347	11.1839
	85	4.32681	5.55706	6.28972	5.05282
	86	10.8129	4.13306	4.42077	19.899
	87	9.57238	4.65706	4.44718	25.8865
	88	4.86855	4.65504	5.16573	5.08145
	89	6.68024	3.64093	4.2377	10.3748
	90	4.9506	4.89335	5.74355	4.02843
	91	11.5859	3.99738	5.24415	10.2613
	92	3.87923	3.8875	18.5663	19.8304
	93	14.7315	2.57016	3.52823	5.21008
	94	13.0841	4.85161	12.4931	15.5905
	95	4.57036	5.68145	10.9014	7.40121
	96	8.45948	4.12601	4.89093	4.44073
	97	4.55262	3.93669	10.9069	14.4839
	98	5.28528	3.41149	14.128	3.46875
	99	3.02036	5.06149	13.4931	5.63831
	100	17.8988	2.96351	22.4494	13.0159
	101	10.2478	4.79496	7.90665	6.31452
	102	4.80544	5.44194	10.2345	4.77964
	103	5.70968	5.98347	13.7835	9.53871
	104	12.8163	6.30907	4.34879	12.0107
	105	11.1369	4.33831	13.5353	4.85383
	106	4.6504	7.86169	5.7256	16.1143
	107	9.6373	4.33387	31.8635	4.07137
	108	16.9998	6.52984	5.24577	12.2712
	109	3.99496	10.0986	5.43427	7.04879
	110	13.9165	3.86371	5.75383	13.4744
	111	4.14415	4.80605	9.72883	5.23931
	112	11.2591	4.77883	8.08085	5.2121
	113	12.7121	6.10282	8.38327	6.97056
	114	12.297	4.11915	6.47198	3.75685
	115	4.09778	6.43649	6.68448	6.97681
	116	18.6512	3.65948	4.66976	8.72661
	117	4.62702	5.21351	6.7629	3.49718
	118	4.33468	8.54899	8.71996	4.92984
	119	3.44556	5.36633	4.15645	4.36149
	120	8.57117	5.28145	2.90766	5.51976
	121	3.04516	4.98992	7.39395	3.97419
	122	7.65423	10.7784	6.44052	12.3841
	123	5.35887	4.81109	6.35827	5.34274
	124	19.2353	9.47177	8.50605	17.7093
	125	3.9879	9.31653	6.04435	5.63528
	126	5.13044	4.44012	2.79536	10.8748
	127	14.5327	5.88992	8.58165	20.8474
	128	6.35685	5.3498	7.82923	16.0724
	129	5.64556	2.55907	5.00585	9.95968
	130	4.65484	6.1631	8.38569	5.5002
	131	15.329	4.91694	7.95403	24.828
	132	9.38508	7.30887	6.55242	20.7589
	133	4.75867	7.51512	3.63044	19.7365
	134	16.2204	7.41109	4.27923	5.96129
	135	4.74214	4.65464	12.151	17.3651
	136	9.50504	3.78387	5.50847	11.1111
	137	10.976	3.69677	4.94355	10.9446
	138	11.0252	4.32883	8.77964	6.40726
	139	2.68327	4.55262	19.5026	20.3609
	140	11.3823	3.8123	17.1183	7.08226
	141	3.8254	5.13569	6.69375	4.92742
	142	14.4325	5.6998	5.28145	22.1276
	143	6.51774	4.98952	6.03911	10.6137
	144	8.03468	4.80585	7.77782	24.9371
	145	16.0131	4.73024	15.0085	4.52843
	146	4.48609	3.02036	20.7369	11.2851
	147	4.66976	4.26794	4.86593	5.64597
	148	13.4958	11.4605	5.57722	13.7817
	149	5.34234	4.73024	18.7563	6.13185
	150	13.5619	4.26794	14.697	22.9498
	151	7.8127	4.66815	4.88992	10.3474
	152	4.04355	4.95665	5.35706	4.39173
	153	11.9843	4.33871	5.93044	4.60746
	154	3.7869	9.90706	13.5454	14.0413
	155	3.11633	4.18024	4.78065	9.24113
	156	26.4444	3.25988	9.19435	5.83367
	157	12.2881	10.4645	13.205	13.0286
	158	3.80746	11.5056	4.78427	12.7823
	159	4.53871	5.2377	13.8486	4.95907
	160	13.1702	4.74073	14.8159	13.4149
	161	4.18185	5.25786	5.26149	4.93952
	162	16.3683	4.66976	9.86875	12.6143
	163	4.99012	5.50121	9.71048	8.34758
	164	5.65625	4.2494	5.18145	4.19536
	165	4.42177	6.375	9.51452	6.90484
	166	13.8645	5.35444	12.0139	6.2004
	167	16.0236	5.14133	17.3181
	168	10.3732	4.38508	5.94698
	169	4.0246	6.31149
	170	4.42177	5.18569
	171	9.64819	5.30907
	172	24.8315	6.01835
	173	5.14496	4.8619
	174	3.83125	4.0619
	175	4.18669	4.10161
	176	17.7706	4.37298
	177	4.35585	4.42218
	178	13.0282	3.70121
	179	5.72823	4.76351
	180	4.66431	3.5619
	181	4.64698	4.75202
	182	3.7502	3.61653
	183	3.83206	4.1754
	184	3.95202	5.13448
	185	4.79234	5.40323
	186	3.92117	3.91512
	187	5.50665	3.81411
	188	6.10282	5.09415
	189	5.10141	5.08085
	190	3.7879	5.81109
	191	5.04133	5.4381
	192	5.30544	5.3244
	193	5.54536	5.3504
	194	3.75161	4.78911
	195	4.42177	4.75081
	196	3.54899	6.33085
	197	3.16371	3.75161
	198	3.13952	4.56411
	199	5.85565	5.2623
	200	4.23448	6.18952
	201	5.74194	5.60181
	202	4.78286	5.94577
	203	4.94315	6.17641
	204	5.64556	5.54536
	205	4.6	4.1379
	206	3.45101	4.75504
	207	3.69637	3.85968
	208	5.69395	4.07742
	209	4.89738	4.81875
	210	5.45524	4.14415
	211	3.95625	5.65323
	212	4.52077	5.74677
	213	5.1623	4.29819
	214	5.24435	5.59899
	215	6.79012	3.95202
	216	4.2246	5.46411
	217	3.14476	3.07097
	218	4.42621	4.73891
	219	4.12722	4.42621
	220	9.24133	4.23992
	221	16.0474	5.0494
	222	10.7998	3.86371
	223	7.29234	5.65323
	224	9.85242	4.05242
	225	11.3238	4.56996
	226	5.31089	5.98165
	227	8.0379	6.95423
	228	29.3454	5.27681
	229	11.521	5.87722
	230	11.5587	5.90222
	231	12.7286	3.14919
	232	8.24819	4.02782
	233	17.2831	4.44839
	234	10.6571	4.01089
	235	14.6512	5.75181
	236	27.7254	6.92722
	237	8.72258	4.46028
	238	15.4054	3.00323
	239	12.104	6.37903
	240	13.9288	5.8254
	241	21.7567	4.53468
	242	11.2091	5.00202
	243	15.4288	3.89617
	244	15.6593	3.85181
	245	4.58427	3.95363
	246	32.8821	4.35786
	247	11.0968	5.48448
	248	12.776	4.14052
	249	15.7091	4.66815
	250	10.5022	4.06351
	251	13.0321	4.23871
	252	7.68085	5.4248
	253	12.4952	5.04032
	254	9.39456	4.9877
	255	22.3014	5.15202
	256	12.3986	18.3891
	257	13.553	11.1024
	258	12.8286	16.3637
	259	9.83569	9.86512
	260	15.1292	18.0518
	261	13.92	14.6302
	262	10.1175	3.64153
	263	13.0048	15.0425
	264	10.8185	16.9792
	265	7.67722	5.41371
	266	15.4137	4.91774
	267	16.9865	8.78165
	268	15.4736	3.49355
	269	10.7643	17.1256
	270	4.96129	6.02419
	271	8.10484	9.74294
	272	7.76351	11.4153
	273	5.42198	3.92117
	274	11.1357	12.0565
	275	10.1704	6.32137
	276	4.12641	7.1631
	277	10.9171	5.15464
	278	13.3224	10.0885
	279	10.3071	8.89778
	280	7.97278	8.32903
	281	5.0371	6.66008
	282	14.8286	16.7573
	283	20.7492	6.59879
	284	6.39718	5.9248
	285	27.355	9.42258
	286	11.8046	8.26613
	287	5.29577	3.43327
	288	4.37601	8.35968
	289	6.61915	10.755
	290	9.13185	9.69899
	291	5.14375	4.51391
	292	13.4139	5.74899
	293	3.52157	9.33871
	294	16.6663	6.27923
	295	10.4083	8.16774
	296	12.1377	7.08024
	297	3.32782	6.17137
	298	14.1042	11.0333
	299	21.7774	6.46794
	300	4.80968	8.92581
	301	4.85181	5.81895
	302	4.09778	8.99698
	303	5.35786	3.93669
	304	4.30665	6.94335
	305	13.4732	9.42399
	306	12.0036	3.69698
	307	8.15524	4.05746
	308	16.6274	8.34617
	309	20.6105	6.54073
	310	5.53609
	311	9.31875
	312	18.153
	313	21.2308
	314	5.79859
	315	9.77339
	316	23.6411
	317	5.81532
	318	8.59677
	319	19.0823
	320	25.2667
	321	4.88044
	322	9.99194
	323	16.3565
	324	19.6786
	325	5.85202
	326	7.03347
	327	4.47762
	328	5.42863
	329	4.33589
	330	7.30544
	331	6.30181
	332	5.74677
	333	2.46109
	AVE	9.50396	6.01864	8.70186	9.64878
	STDEV	5.83239	2.7698	4.90711	5.58263
	Biofilm-like filamentation_ 24 h cell length (μm)
Fig 4d right	Cell label	WT (SC5314)	erg251Δ/Δ	erg251Δ/Δ PERG251-ERG25	erg251Δ/Δ PTDH3-ERG25
	1	21.0179	4.8339	18.6754	8.87562
	2	23.4093	4.86705	21.7842	2.84114
	3	26.7027	8.89943	29.5674	10.5617
	4	29.9716	6.91124	3.70457	6.33467
	5	34.2408	6.26781	5.75619	8.50705
	6	35.5173	5.51657	10.2002	20.0636
	7	33.944	5.27029	4.52457	3.82857
	8	19.4863	5.25486	14.5232	11.0467
	9	24.7886	4.57143	4.52457	8.35771
	10	14.5855	8.6021	8.52724	11.9474
	11	10.4198	4.40343	6.27924	23.0253
	12	5.86552	19.9783	3.44171	16.6994
	13	4.21638	4.1779	4.66762	21.7983
	14	4.67048	4.11962	13.2497	13.1571
	15	4.46305	28.128	6.91048	13.6657
	16	10.6994	3.1	10.6684	29.6672
	17	8.76819	32.2836	8.5661	19.6937
	18	17.8476	3.72057	4.60305	10.5253
	19	5.17448	32.7507	10.8061	14.4255
	20	6.42571	6.47619	16.268	33.361
	21	10.8227	5.51295	7.83257	20.4827
	22	4.08971	5.41181	8.44667	3.69829
	23	12.2229	9.09162	14.8785	13.3939
	24	7.71657	5.06914	8.45505	10.931
	25	5.95067	7.19657	11.9943	4.05524
	26	31.7128	15.511	5.40552	4.52667
	27	8.708	5.33752	6.54095	27.5718
	28	13.628	5.8901	9.76457	4.72933
	29	5.14286	4.64419	7.1779	22.2215
	30	7.83981	10.5171	10.3859	25.9141
	31	19.2225	4.38724	5.17771	19.7821
	32	8.08095	4.05524	5.18152	16.2263
	33	20.1636	5.4941	9.15943	5.52876
	34	20.2998	32.2131	6.51905	16.7419
	35	17.1899	28.7943	4.2099	9.33657
	36	5.38248	29.2141	13.6853	6.79143
	37	7.83733	29.155	6.95295	4.79962
	38	7.36362	32.4619	12.8933	25.3152
	39	25.7922	25.8636	34.7312	15.015
	40	22.2046	4.60705	4.82819	5.1859
	41	12.8739	6.66667	16.0781	15.5707
	42	12.4023	5.33676	6.30667	3.124
	43	4.55467	3.22267	5.684	34.3998
	44	18.8006	4.01924	4.87581	25.2598
	45	11.3933	5.66724	5.65086	16.0794
	46	7.232	4.20019	7.53524	13.473
	47	5.21371	4.4181	6.68362	3.74838
	48	25.3109	4.8581	4.88686	4.13486
	49	5.48819	5.52133	36.6562	10.289
	50	11.6739	4.64419	4.60533	31.4514
	51	3.4339	5.25276	9.52648	4.12705
	52	6.32076	3.06095	12.1735	11.5903
	53	9.54	3.27981	8.8099	8.75543
	54	15.9314	6.1019	17.3825	5.43448
	55	4.1459	5.84514	3.44152	11.1956
	56	11.756	5.24838	7.81295	26.0813
	57	3.75086	4.83848	11.2055	18.595
	58	3.59448	3.92686	9.39143	8.05619
	59	12.2069	5.80571	4.54667	5.98038
	60	23.0427	7.88229	4.52038	6.16952
	61	4.56305	4.57333	11.177	16.443
	62	10.1314	7.68133	5.12133	13.417
	63	18.3044	6.23429	7.86895	31.305
	64	12.5821	6.14857	44.0347	29.7592
	65	14.3623	4.30267	7.61676	27.2836
	66	5.45962	6.81181	11.7425	17.0008
	67	4.82914	7.92762	4.50933	30.9796
	68	13.115	5.27029	5.48381	15.445
	69	25.2286	4.19676	5.99181	18.2288
	70	20.8257	4.18705	6.87676	9.49638
	71	24.455	5.48895	13.2691	3.70933
	72	13.3554	5.15886	5.38743	29.5992
	73	3.51429	5.71352	43.6029	22.6735
	74	11.4147	3.3699	8.85771	28.4531
	75	3.96267	10.816	4.43143	17.9318
	76	27.4419	3.12667	18.5411	11.907
	77	6.49257	4.57943	9.82686	24.5027
	78	4.66762	4.32229	7.54076	4.23543
	79	6.94343	3.57486	11.1594	4.18171
	80	6.272	4.50152	5.85924	10.9573
	81	7.90533	4.25276	9.90133	12.1842
	82	9.70324	6.48952	4.99067	7.62152
	83	22.1893	5.25276	15.3781	4.75886
	84	12.6152	9.68095	51.5181	19.4503
	85	35.6992	4.76286	11.2269	5.8059
	86	3.91524	4.26952	5.6021	11.1307
	87	5.72781	5.00419	8.61067	3.20743
	88	3.96362	15.4	17.3865	3.55619
	89	26.4539	7.27752	4.18171	5.57619
	90	7.20686	5.2821	18.5779	3.25486
	91	32.0183	4.49714	18.8204	14.0933
	92	17.687	6.06514	16.4566	15.7002
	93	10.4909	2.4261	10.0933	4.85962
	94	13.949	4.17752	4.88229	3.45543
	95	5.48171	7.59733	7.64	18.473
	96	32.6598	11.9928	8.62	5.08933
	97	12.3964	2.95162	4.94133	8.14705
	98	24.1122	4.3459	6.92552	2.95962
	99	14.185	4.88229	11.4349	17.1187
	100	6.99143	5.91429	5.23029	31.5571
	101	16.7712	4.08571	18.1941	27.2114
	102	3.83924	4.27105	4.44667	46.2766
	103	33.7284	5.69067	3.752	34.2632
	104	14.1794	7.42743	3.96362	30.8594
	105	22.5503	4.76286	9.39238	9.92933
	106	26.8794	4.01467	6.58419	12.5695
	107	20.6366	6.78057	3.90819	4.25276
	108	4.89714	5.324	12.739	12.8413
	109	8.45048	5.82267	9.92057	6.65448
	110	7.62686	11.2547	17.8832	5.20686
	111	17.9699	4.33276	22.7851	10.7383
	112	4.56057	5.46838	5.04305	4.60019
	113	15.967	4.37352	27.8533	15.6676
	114	4.39029	14.0324	17.297	22.925
	115	12.7154	4.99981	19.2196	31.7444
	116	6.70381	4.796	23.9621	35.0236
	117	4.17752	4.19486	25.7118	4.04057
	118	16.348	5.10667	24.7065	8.66419
	119	10.6297	3.35067	37.639	14.4714
	120	13.6486	8.86286	24.8686	23.9916
	121	4.87848	3.41029	41.3331	23.0354
	122	21.6718	10.9387	4.184	5.52705
	123	28.7844	10.7669	9.66571	22.2688
	124	4.51257	21.5293	50.3404	6.65295
	125	15.8598	13.6232	17.1067	3.9221
	126	22.5661	13.9088	18.4783	15.3825
	127	5.76476	4.82705	35.0122	10.4606
	128	7.99733	6.74743	7.0861	6.13371
	129	10.7585	4.73124	10.1893	12.649
	130	22.3274	5.38724	5.26914	7.62381
	131	24.1168	4.66229	40.2309	4.49543
	132	13.1604	3.624	15.8267	6.16914
	133	3.98857	7.06362	29.891	14.8617
	134	4.85714	17.2512	22.3434	9.24076
	135	6.83276	5.27029	17.0857	6.13371
	136	17.3657	4.33429	13.0282	5.03238
	137	13.4688	4.21638	10.409	6.93352
	138	19.035	4.0221	16.6272	9.98038
	139	22.3354	17.8918	20.3629	18.2779
	140	27.1632	24.4345	19.019	5.34686
	141	37.3154	32.968	29.707	10.3709
	142	6.6019	31.6564	34.8168	3.44971
	143	4.63848	7.41276	45.5855	3.5181
	144	12.4227	4.91657	41.7739	10.4286
	145	15.7042	5.33676	39.8651	8.02971
	146	6.52076	5.1859	43.7537	12.324
	147	4.2139	37.2177	31.0162	3.68667
	148	7.2461	35.0143	21.3928	3.18343
	149	12.1869	39.3322	5.64648	11.788
	150	4.39924	11.2446	63.0057	3.32476
	151	6.93924	19.2472	49.6846	22.5411
	152	7.41943	36.7789	74.7594	5.25981
	153	5.59638	38.7356	48.4455	13.2526
	154	18.5244	42.151	14.3909	8.38724
	155	8.93467	23.8004	16.8316	4.34438
	156	28.7874	8.41105	17.8055	13.4208
	157	8.6019	5.87467	26.5564	3.38667
	158	20.033	3.90476	20.8756	21.7004
	159	40.187	8.29505	10.9596	7.58324
	160	32.4269	5.75848	4.61086	17.4663
	161	10.4762	5.71752	8.70876	4.46305
	162	14.4794	8.24838	6.88095	6.94095
	163	18.2004	6.48533	18.3143	25.2478
	164	5.39086	4.66667	19.3301	10.3613
	165	16.3295	6.44038	22.0781	24.0253
	166	18.3008	4.20019	24.004	5.60933
	167	15.0152	9.63829	24.325	13.588
	168	11.0956	6.38171	29.5114	10.0585
	169	25.096	4.52667	26.0272	11.301
	170	28.0499	6.45981	22.4613	3.52895
	171	38.5554	5.1181	7.87257	4.09638
	172	37.2556	4.01029	10.4055	4.52457
	173	39.277	5.04762	3.71429	17.2832
	174	14.5421	3.92324	13.6621	22.7208
	175	12.3703	3.93448	7.76914	11.7886
	176	4.77333	7.07905	11.4531	6.09524
	177	12.8789	4.40362	4	16.4451
	178	4.39752	5.74895	6.03695	4.9299
	179	26.108	7.89276	4.72171	13.9349
	180	4.91562	14.3756	14.6705	25.772
	181	11.9718	6.09829	17.2798	9.07295
	182	12.3469	5.33676	4.53657	3.89848
	183	7.52914	5.124	13.8341	12.6579
	184	39.6469	4.97162	7.25867	7.71581
	185	5.20248	5.14286	6.10857	18.187
	186	9.20705	5.71295	5.2381	3.56971
	187	5.07981	5.68743	8.77486	4.2101
	188	15.8261	7.45314	45.7802	11.1764
	189	18.6939	11.5192	47.409	4.91848
	190	8.82838	5.04152	48.7189	13.2339
	191	5.71429	6.47924	42.4632	18.4204
	192	30.5478	6.2099	5.51905	17.6874
	193	19.625	3.49257	13.8844	6.42629
	194	4.24762	4.65886	6.19562	24.0874
	195	4.464	5.54419	3.89848	3.55848
	196	11.1931	5.97124	10.1322	15.9036
	197	19.3488	4.29962	5.48248	4.59619
	198	7.64095	6.25619	39.3964	5.94229
	199	4.59619	4.2619	11.7876	8.37257
	200	29.8126	4.59352	28.3063	12.6779
	201	29.8804	3.88057	8.11371	2.73752
	202	39.9013	4.1021	7.4341	16.305
	203	16.724	6.09829	5.68629	25.5707
	204	34.5583	4.63371	6.79638	7.0821
	205	14.7604	3.57429	11.1937	4.29695
	206	8.01124	5.55848	11.9507	4.52971
	207	39.8137	15.7526	11.3507	4.23733
	208	40.3962	6.28838	6.00095	12.1261
	209	22.9377	4.448	5.73162	3.41333
	210	4.57143	4.1581	10.0415	25.0257
	211	11.9331	12.2909	12.635	5.87505
	212	11.2175	9.78229	16.3097	27.1135
	213	12.2459	5.57333	3.36571	5.65962
	214	8.46057	4.43371	7.39257	13.6958
	215	17.205	4.70686	45.5261	5.00781
	216	17.9202	7.9461	31.5891	7.70381
	217	23.0274	10.8206	14.7804	4.744
	218	27.6499	4.96895	16.849	11.4229
	219	3.5939	4.96838	5.24838	10.6798
	220	11.8549	16.792	7.15143	18.6661
	221	3.97733	4.65695	14.977	23.2922
	222	15.395	5.41429	18.5337	4.28133
	223	28.1183	4.60743	8.83829	9.5701
	224	63.5442	20.1726	4.97162	21.1846
	225	37.8139	12.7299	4.81962	4.94229
	226	20.9882	6.54	28.2478	9.91467
	227	20.9882	5.72971	16.9088	30.4695
	228	37.4861	8.45943	28.4112	34.956
	229	26.0863	4.244	47.9667	18.7992
	230	17.9625	6.17962	18.8808	11.9516
	231	53.0076	4.58438	40.8663	3.57867
	232	32.7333	6.35905	4.37562	9.11314
	233	47.4617	4.62629	10.1857	5.14381
	234	40.1531	4.04419	11.4821	26.2834
	235	27.8842	17.6832	4.12171	26.2834
	236	32.8255	20.5518	13.8636	15.352
	237	16.8326	26.4152	38.527	17.373
	238	17.8691	8.02933	5.0619	27.6634
	239	12.5975	9.41486	24.3375	8.74057
	240	14.1661	18.5427	15.4244	2.85714
	241	43.7493	13.4118	5.23124	6.09295
	242	39.8787	7.21067	6.35314	7.46381
	243	57.0065	22.1996	13.184	7.52171
	244	55.9244	4.05657	4.608	11.7933
	245	41.1396	4.76229	25.5558	8.80514
	246	40.8352	6.13638	9.12457	9.96686
	247	26.487	7.31924	4.18171	13.5777
	248	5.84305	8.61105	4.14914	4.3819
	249	19.7394	3.86057	24.0124	10.3008
	250	14.2655	4.85962	11.0448	17.1004
	251	45.2202	3.61962	35.2918	18.4227
	252	23.965	6.35048	60.875	11.8581
	253	44.019	5.48248	47.3983	10.5189
	254	12.4175	4.04952	5.1181	12.1827
	255	25.081	4.15467	12.3943	9.4339
	256	28.4505	5.78362	4.39752	10.5653
	257	70.1501	8.908	8.00229	3.4139
	258	77.8583	5.3061	46.425	6.07733
	259	44.6653	9.45695	30.2364	6.79333
	260	44.6775	6.02343	13.5737	14.227
	261	30.913	6.33181	18.459	4.85714
	262	30.9537	5.72705	43.0276	4.26876
	263	30.9558	4.85619	4.3099	14.1067
	264	14.4857	5.36381	4.85619	6.43829
	265	12.892	7.35257	4.28038	4.47714
	266	19.2531	7.43829	16.6269	11.9625
	267	24.1733	4.86743	14.6476	4.17524
	268	4.94133	4.38514	28.0112	12.3396
	269	18.9621	9.2219	7.75029	3.92686
	270	45.2535	6.14114	4.96895	13.9516
	271	33.6863	4.87848	6.584	7.04781
	272	37.0954	31.0396	9.01429	8.6341
	273	57.147	32.3021	5.9061	5.13067
	274	30.604	45.7577	10.9095	5.13067
	275	25.0358	35.849	3.54705	42.5036
	276	45.7827	26.6943	8.53638	40.7617
	277	13.4499	16.6975	5.05543	24.575
	278	3.92686	10.8389	11.1691	40.8596
	279	4.98533	5.45448	6.584	57.2029
	280	26.232	22.951	3.52648	43.489
	281	4.52762	27.5029	19.3048	27.9255
	282	4.34362	32.5558	40.2585	37.5375
	283	11.1678	34.1107	5.34724	36.9061
	284	4.25924	29.8185	5.51905	50.163
	285	7.15543	27.2954	4.58724	22.3448
	286	23.987	32.5419	11.8661	29.9486
	287	17.7387	21.0219	4.6701	47.0905
	288	11.0236	25.6872	25.7387	28.0417
	289	4.53619	27.8773	4.70438	22.5448
	290	43.104	34.513		9.70362
	291	54.7345	32.4771		44.7895
	292	20.2476	28.4126		13.8851
	293	18.2078	17.9867		20.9411
	294		16.439		4.39752
	295		25.6903		25.6282
	296		23.4057		32.5368
	297		19.5899		28.824
	298		29.4046		18.9048
	299		3.96133		43.0825
	300		7.08876		10.3789
	301		26.0716		10.6667
	302		48.8469		4.20781
	303		28.2192		16.5741
	304		32.3669		4.41981
	305		4.6899		30.0581
	306		10.8103		6.73429
	307		3.74838		34.4623
	308		5.66324		33.3583
	309		5.3061		40.1204
	310		14.7821		42.1278
	311		35.923		30.1067
	312		33.7781		27.7745
	313		32.7436		15.3377
	314		32.2185		20.8874
	315		28.9651		17.8297
	316		30.2804		39.5728
	317		14.941		35.1518
	318		14.0488		37.1152
	319		6.65962		38.7848
	320		5.13067		33.6429
	321		4.50933		29.5851
	322		4.23543		28.8196
	323		6.26133		31.6303
	324		7.1779		31.8312
	325		11.2156		24.7878
	326		5.87162		25.9716
	327		5.40286		33.608
	328		5.71467		35.7392
	329		7.32914		24.5686
	330		4.3819		23.4651
	331		4.61086		20.8139
	332		15.0568		4.61086
	333		5.04152		36.8638
	334		6.03981		34.9611
	335				21.076
	336				41.1139
	337				49.5623
	338				45.0029
	339				68.0392
	AVE	18.0855	10.5711	15.2603	15.778
	STDEV	13.4125	9.73087	13.0388	11.7109

## Sheet: Figure 5
Fig 5c	Ergosterol content (pmol/ 5x108 cells)	Planktonic			AVE	STDEV
	Strain	1	2	3
	WT (SC5314)	75.8	80.77	65.94	74.17	7.54817
	erg251Δ/Δ	79.06	73.34	82.75	78.3833	4.74135
	erg251Δ/Δ+ERG251	92.7	80.39	65.35	79.48	13.6977
	erg251Δ/Δ mdr1Δ/Δ	75.72	91.9	85.5	84.3733	8.14863
	erg25Δ/Δ	73.55	86.87	78.44	79.62	6.73794
	erg251Δ/Δ PTDH3-ERG25	89.06	73.87	75.42	79.45	8.35851
Fig 5d	Ergosterol content (pmol/ 5x108 cells)	Biofilm-like			AVE	STDEV
	Strain	1	2	3
	WT (SC5314)	86.31	79.8	84.61	83.5733	3.37654
	erg251Δ/Δ	25.28	27.49	25.94	26.2367	1.13447
	erg251Δ/Δ+ERG251	80.25	65.21	84.47	76.6433	10.1239
	erg251Δ/Δ mdr1Δ/Δ	23.32	27.06	27.18	25.8533	2.19475
	erg25Δ/Δ	94.29	39.34	95.36	76.33	32.0387
	erg251Δ/Δ PTDH3-ERG25	42.59	42.81	33.05	39.4833	5.57252
Fig 5e	Sterol_A (pmol/ 5x108 cells)	Planktonic			AVE	STDEV
	Strain	1	2	3
	WT (SC5314)	0	0	0	0	0
	erg251Δ/Δ	0	0	0	0	0
	erg251Δ/Δ+ERG251	0	0	0	0	0
	erg251Δ/Δ mdr1Δ/Δ	0	0	0	0	0
	erg25Δ/Δ	0	0	0	0	0
	erg251Δ/Δ PTDH3-ERG25	0	0	0	0	0
Fig 5f	Sterol_A (pmol/ 5x108 cells)	Biofilm-like			AVE	STDEV
	Strain	1	2	3
	WT (SC5314)	0	0	0	0	0
	erg251Δ/Δ	3.86	6.16	3.13	4.38333	1.58134
	erg251Δ/Δ+ERG251	0	0	0	0	0
	erg251Δ/Δ mdr1Δ/Δ	3.8	3.45	4.46	3.90333	0.512868
	erg25Δ/Δ	0	0	0	0	0
	erg251Δ/Δ PTDH3-ERG25	3.98	3.35	2.95	3.42667	0.519262
Fig 5g	Sterol_B (pmol/ 5x108 cells)	Planktonic			AVE	STDEV
	Strain	1	2	3
	WT (SC5314)	0	0	0	0	0
	erg251Δ/Δ	0	0	0	0	0
	erg251Δ/Δ+ERG251	0	0	0	0	0
	erg251Δ/Δ mdr1Δ/Δ	0	0	0	0	0
	erg25Δ/Δ	0	0	0	0	0
	erg251Δ/Δ PTDH3-ERG25	0	0	0	0	0
Fig 5h	Sterol_B (pmol/ 5x108 cells)	Biofilm-like			AVE	STDEV
	Strain	1	2	3
	WT (SC5314)	0	0	0	0	0
	erg251Δ/Δ	3.35713	5.15093	2.89821	3.80209	1.19045
	erg251Δ/Δ+ERG251	0	0	0	0	0
	erg251Δ/Δ mdr1Δ/Δ	5.54	4.46	5.9	5.3	0.7494
	erg25Δ/Δ	0	0	0	0	0
	erg251Δ/Δ PTDH3-ERG25	2.9	2.5	2.95	2.78333	0.246644
