# Supplementary material for: Biofilm-associated metabolism via ERG251 in Candida albicans
Source: PLoS Pathog. 2024 May 13;20(5):e1012225. doi: 10.1371/journal.ppat.1012225 (PMC11115363; doi:10.1371/journal.ppat.1012225)
Supplement: S2 Table — This Excel file provides the C. albicans strains and genotypes used in this study, the plasmids used in this study, and the sequences of primers used in this study. (XLSX) [file ppat.1012225.s002.xlsx]

## Sheet: Strains
Strain Number	Parent Strain	Markers	Description / Genotype	Notes
MC22	n/a		SC5314 wild type	Clinical Isolate
MC69	n/a		Clinical Isolate P57055	Clinical Isolate
MC99	n/a		Clinical Isolate P76067	Clinical Isolate
MC32	n/a		Clinical Isolate P37037	Clinical Isolate
MC48	n/a		Clinical Isolate 19F	Clinical Isolate
MC1	MC99	natR, his-	P76067 his1Δ::r3NAT1r3/his1Δ::r3NAT1r3	P76067 his1Δ/Δ mutant
MC2	MC69	natR, his-	P57055 his1Δ::r3NAT1r3/his1Δ::r3NAT1r3	P57055 his1Δ/Δ mutant
MC5	MC22	natR, his-	SC5314 his1Δ::r3NAT1r3/his1Δ::r3NAT1r3	SC5314 his1Δ/Δ mutant
MC57	MC32	natR, his-	P19F his1Δ::r3NAT1r3/his1Δ::r3NAT1r3	19F his1Δ/Δ mutant
MC72	MC48	natR, his-	P37037 his1Δ::r3NAT1r3/his1Δ::r3NAT1r3	P37037 his1Δ/Δ mutant
MH698	MC1	natR	P76067 his1Δ::r3/his1Δ::r3 erg251Δ::r1HIS1r1/erg251Δ::r1HIS1r1	P76067 erg251Δ/Δ mutant
MH702	MC2	natR	P57055 his1Δ::r3/his1Δ::r3 erg251Δ::r1HIS1r1/erg251Δ::r1HIS1r1	P57055 erg251Δ/Δ mutant
MH703	MC5	natR	SC5314 his1Δ::r3/his1Δ::r3 erg251Δ::r1HIS1r1/erg251Δ::r1HIS1r1	SC5314 erg251Δ/Δ mutant
MH227	MH216	his+ natS	SC5314 efg1Δ::rHIS1r/efg1Δ::rHIS1r his1Δ::r3/his1Δ::r3	SC5314 efg1Δ/Δ mutant
LX685	MH703	his+ natR	SC5314 his1Δ::r3/his1Δ::r3 erg251Δ::r1HIS1r1/erg251Δ::r1HIS1r1 mdr1Δ::ERG251-NAT/mdr1Δ::ERG251-NAT	SC5314 erg251Δ/Δ+ERG251
LX689	MC5	his+ natR	SC5314 his1Δ::r3NAT1r3/his1Δ::r3NAT1r3 erg25Δ::r1HIS1r1/erg25Δ::r1HIS1r1	SC5314 erg25Δ/Δ
LX730	LX689	his+ natS	SC5314 his1Δ::r3/his1Δ::r3 erg25Δ::r1HIS1r1/erg25Δ::r1HIS1r1	SC5314 erg25Δ/Δ
LX696	MH703	his+ natR	SC5314 his1Δ::r3/his1Δ::r3 erg251Δ::r1HIS1r1/erg251Δ::r1HIS1r1 NAT-TDH3p-ERG25/NAT-TDH3p-ERG25	SC5314 erg251Δ/Δ PTDH3-ERG25
LX738	MH703	his+ natR	SC5314 his1Δ::r3/his1Δ::r3 erg251Δ::r1HIS1r1/erg251Δ::r1HIS1r1 mdr1Δ::pNAT/mdr1Δ::pNAT	SC5314 erg251Δ/Δ mdr1Δ/Δ
LX801	LX730	his+ natR	SC5314 his1Δ::r3/his1Δ::r3 erg25Δ::r1HIS1r1/erg25Δ::r1HIS1r1 erg251Δ::ERG25-pNAT/ erg251Δ::ERG25-pNAT	SC5314 erg251Δ/Δ erg25Δ/Δ PERG251- ERG25
LX708	MH702	his+ natR	P57055 his1Δ::r3/his1Δ::r3 erg251Δ::r1HIS1r1/erg251Δ::r1HIS1r1 NAT-TDH3p-ERG25/NAT-TDH3p-ERG25	P57055 erg251Δ/Δ PTDH3- ERG25
LX713	MC2	his+ natR	P57055 his1Δ::r3NAT1r3/his1Δ::r3NAT1r3 erg25Δ::r1HIS1r1/erg25Δ::r1HIS1r1	P57055 erg25Δ/Δ
LX722	MH698	his+ natR	P76067 his1Δ::r3/his1Δ::r3 erg251Δ::r1HIS1r1/erg251Δ::r1HIS1r1 NAT-TDH3p-ERG25/NAT-TDH3p-ERG25	P76067 erg251Δ/Δ PTDH3- ERG25
LX725	MC1	his+ natR	P76067 his1Δ::r3NAT1r3/his1Δ::r3NAT1r3 erg25Δ::r1HIS1r1/erg25Δ::r1HIS1r1	P76067 erg25Δ/Δ
LX828	MC69	natR	P57055 erg251Δ::ERG25-pNAT/ erg251Δ::ERG25-pNAT	P57055 erg251Δ/Δ PERG251- ERG25
LX831	MC99	natR	P76067 erg251Δ::ERG25-pNAT/ erg251Δ::ERG25-pNAT	P76067 erg251Δ/Δ PERG251- ERG25
LX833	MH703	his+ natR	SC5314 efg1Δ::rHIS1r/efg1Δ::rHIS1r his1Δ::r3/his1Δ::r3 NAT-RBT5p-ERG251/NAT-RBT5p-ERG251	SC5314 efg1Δ/Δ PRBT5- ERG251
LX834	MH703	his+ natR	SC5314 efg1Δ::rHIS1r/efg1Δ::rHIS1r his1Δ::r3/his1Δ::r3 NAT-RBT5p-ERG251/NAT-RBT5p-ERG251	SC5314 efg1Δ/Δ PRBT5- ERG251
LX839	MC22	natR	SC5314 NAT-RBT5p-ERG251/NAT-RBT5p-ERG251	SC5314 PRBT5- ERG251
LX840	MC22	natR	SC5314 NAT-RBT5p-ERG251/NAT-RBT5p-ERG251	SC5314 PRBT5- ERG251
MC108	MC57	his+ natS	19F efg1Δ::rHIS1r/efg1Δ::rHIS1r his1Δ::r3/his1Δ::r3	19F efg1Δ/Δ mutant
MC153	MC72	his+ natS	P37037 efg1Δ::rHIS1r/efg1Δ::rHIS1r his1Δ::r3/his1Δ::r3	P37037 efg1Δ/Δ mutant
LX855	MC32	natR	P37037 NAT-RBT5p-ERG251/NAT-RBT5p-ERG251	P37037 PRBT5- ERG251
LX856	MC32	natR	P37037 NAT-RBT5p-ERG251/NAT-RBT5p-ERG251	P37037 PRBT5- ERG251
LX857	MC32	natR	P37037 NAT-RBT5p-ERG251/NAT-RBT5p-ERG251	P37037 PRBT5- ERG251
LX861	MC48	natR	19F NAT-RBT5p-ERG251/NAT-RBT5p-ERG251	19F PRBT5- ERG251
LX862	MC48	natR	19F NAT-RBT5p-ERG251/NAT-RBT5p-ERG251	19F PRBT5- ERG251
LX863	MC48	natR	19F NAT-RBT5p-ERG251/NAT-RBT5p-ERG251	19F PRBT5- ERG251
LX866	MC72	his+ natR	19F efg1Δ::rHIS1r/efg1Δ::rHIS1r his1Δ::r3/his1Δ::r3 NAT-RBT5p-ERG251/NAT-RBT5p-ERG251	19F efg1Δ/Δ PRBT5- ERG251
LX867	MC72	his+ natR	19F efg1Δ::rHIS1r/efg1Δ::rHIS1r his1Δ::r3/his1Δ::r3 NAT-RBT5p-ERG251/NAT-RBT5p-ERG251	19F efg1Δ/Δ PRBT5- ERG251
LX868	MC153	his+ natR	P37037 efg1Δ::rHIS1r/efg1Δ::rHIS1r his1Δ::r3/his1Δ::r3 NAT-RBT5p-ERG251/NAT-RBT5p-ERG251	P37037 efg1Δ/Δ PRBT5- ERG251
LX869	MC153	his+ natR	P37037 efg1Δ::rHIS1r/efg1Δ::rHIS1r his1Δ::r3/his1Δ::r3 NAT-RBT5p-ERG251/NAT-RBT5p-ERG251	P37037 efg1Δ/Δ PRBT5- ERG251

## Sheet: Primers
Name	Sequence
ERG251 Deletion
HIS1 CRIME/F	GCGCAAGAAGCCTCAACT
HIS1 CRIME/R	GAGCTACAGGGCTTGACC
ERG251_HIS1/AF	AATTTTTCATTAATTAGTAGTAGTTCCTCTTTTTTTTTTGTTTTGTTTTTCTAACCAACCAAGCCCATAATTTATAAAAA CTCGAGGTCGACGGTATCG
ERG251_HIS1/AR	CTTGCAAAAAAAAAAAAAAACCCTCATATATATATGTATATATATTTATTCATAATCTTTCTCTCTAAAAAAACATAAAT CCAATACGCAAACCGCC
ERG251 CK_up/F	ATTATTGTTATACGCCATCAGATCACTC
ERG251 CK_ int/R	AGGTAAAGCTTCAACAAGAAAATGTTG
ERG251_sgRNA/F	AAAATTGATGAAAAACTTGT GTTTTAGAGCTAGAAATAGCAAGTTAAA
ERG251_SNR52/R	ACAAGTTTTTCATCAATTTT CAAATTAAAAATAGTTTACGCAAGTC
CdHIS1_CK_Int/R	GGCTGATTTGTCTTTACATCGTATCCTCC
ERG251 ectopic
ERG251 Cp5'F/MDR1 up/F	CTTTTTTTTATTCCGTAACAATCATATTATAATTTTACATTGCCCCAATAGCAATACATATACTTACATAGAACTTCATA AGATGCGGCATTTGAAGACCC
ERG251 Cp3'R/pNAT 5'R	CGACGTCGGGCCCAATTCGCCCTATAGTGAGTCGTATTACAATTCACTGGCCGTCGTTTTACAACGTCGTGACTGGGAAA ACAATAGTCCCACGCACTCAC
ERG251 Cp Pro CK_int/R	GGACCACCTTTAGCTTCTGG
MDR1-5 sgRNA/F	TGTGGTACCCAATTCAACGAGTTTTAGAGCTAGAAATAGCAAGTTAAA
MDR1-5 SNR52/R	TCGTTGAATTGGGTACCACACAAATTAAAAATAGTTTACGCAAGTC
MDR1_CK_up/F	CGTGGCTACTTTTTAAGGTTTTG
MDR1_CK_int/R	CTAGGACCACAAACAGCACC
pNAT_AF	TTTCCCAGTCACGACGTT
pNAT 3'R -> MDR1 AR	AGAATCAGTCCTTTTCTCTTTTTAATTATTGATTAATGTATCTATAACACGATATATCTATAGGAAAACAATGACACCTCGTGGAATTGTGAGCGGATA
pNAT_CK_int/R	TCAATGGTGGATCAACTGGAACTTC
MDR1 deletion
Mdr1_deletion_NAT_F	CTTTTTTTTATTCCGTAACAATCATATTATAATTTTACATTGCCCCAATAGCAATACATATACTTACATAGAACTTCATA GACATGGAGGCCCAGAATACCCT
Mdr1_deletion_NAT_R	AGAATCAGTCCTTTTCTCTTTTTAATTATTGATTAATGTATCTATAACACGATATATCTATAGGAAAACAATGACACCTC TGATTGCGTTAGTATCGAATCGACAG
ERG25 Deletion
ERG25_HIS1/AF	ACATATACATATTCATTTATTCCTTGATCCTTTTTTAAAGTATTCAATTTATTTATTTATTTGTTTGTTTGAAGTTTATA CTCGAGGTCGACGGTATCG
ERG25_HIS1/AR	AAATAAAACCAAAAATAAACAGCATCAATATTGAAAGTGGTACAAACATTGAGAAGTTGTACACATGTACTCTCTCTCTC CCAATACGCAAACCGCC
ERG25 CK_up/F	AGGAGCATAACAGGACGACG
ERG25 CK_int/R	TTCCGCTGCCAATCCAAATG
ERG25_sgRNA/F	AGAAATTATGTAAAGACCAA GTTTTAGAGCTAGAAATAGCAAGTTAAA
ERG25_SNR52/R	TTGGTCTTTACATAATTTCT CAAATTAAAAATAGTTTACGCAAGTC
ERG25 overexpression
ERG25 OE_sgRNA/F	ATCTGGAGTAACCAACACTG GTTTTAGAGCTAGAAATAGCAAGTTAAA
ERG25 OE_SNR52/R	CAGTGTTGGTTACTCCAGAT CAAATTAAAAATAGTTTACGCAAGTC
ERG25_TDH3/AF	ATGAAAAGTTAAAACTTATAGTTGAATTCATTTTGGTAGCGAGGACATCATCACAACAACAACAGAAATATATAATACTC ATCAAGCTTGCCTCGTCCCC
ERG25_TDH3/AR	AAATTTTGATAAACTTGGGAAAAAGTAGTTGCATTCAGAAAACTCGAATAGTCATGATAAACATTACTAATGGAAGACAT tgttaatTAATTTGATTGTAAAGTTTGTTGATG
ERG25 OE CK/F	CAACCCGGTCCAACTCTTTC
ERG25 OE CK/R	AGCAATGCCCTTAACAAAAGC
ERG25 promoter swap
ERG251 up-ERG25_OF	AATTTTTCATTAATTAGTAGTAGTTCCTCTTTTTTTTTTGTTTTGTTTTTCTAACCAACCAAGCCCATAATTTATAAAAA ATGTCTTCCATTAGTAATGTTTATCATGAC
ERG25_OR/ pNAT 5'R	CGACGTCGGGCCCAATTCGCCCTATAGTGAGTCGTATTACAATTCACTGGCCGTCGTTTTACAACGTCGTGACTGGGAAA TCGATTGCCTCCGTTGGATA
ERG251 dw/ pNAT AR	CTTGCAAAAAAAAAAAAAAACCCTCATATATATATGTATATATATTTATTCATAATCTTTCTCTCTAAAAAAACATAAAT GTGGAATTGTGAGCGGATA
qPCR
ERG25 qRT/F	GCTCATCCAGTTGAAGTTGC
ERG25 qRT/R	GAGCATCAACGGCTTGGA
ERG251 qRT/F	GACGGTGGGGTTCCCTAT
ERG251 qRT/R	ATCATGATGAGCAGCACCAG
ACT1 qRT/F	GTGGTACTACCATGTTCCCAGG
ACT1 qRT/R	GATAGAACCACCAATCCAGACAGAG
ERG251 overexpression
ERG251 OE_sgRNA/F	GTTCACACTGAATCTTACAG GTTTTAGAGCTAGAAATAGCAAGTTAAA
ERG251 OE_SNR52/R	CTGTAAGATTCAGTGTGAAC CAAATTAAAAATAGTTTACGCAAGTC
ERG251_RBT5/AF	TATCGTTTATATATAAATATATATCTCTATCGTTTACACACACCTGTATTGAATAGTTTAAGAATCAAGATAGTTAAGCC ATCAAGCTTGCCTCGTCCCC
ERG251_RBT5/AR	GAAAAACTTGTTGGATGATTATTTATCAAATTAGATAAACTTGAAGTATGATTAGTAGTTAATTGATGCAAAACTTCCAT CGTTGGGAGCTCTCCCATATG
ERG251 OE CK/F	AGGCGACAAGAGAAATCCGAAT
ERG251 OE CK_int/R	GAAGAAGAAAATGCTGCGTCGA

## Sheet: Plasmids
Plasmid Name	Description	Marker	Reference
pV1093	CaCas9/sgRNA expression vector	ampR	2.
pMH01	pRS424 carrying C.d.HIS1 from pSN52 at KpnI site	ampR	4.
pMH02	pRS424 carrying C.d.HIS1 from pSN52 at SapI site	ampR	4.
pNAT	NAT1 marker	ampR	3.
pCJN542	NAT1-TDH3 promoter	ampR	1.
pTH10	NAT1-RBT5 promoter	ampR	5.
